# Supplementary material for: Testing models for the leaf economics spectrum with leaf and whole-plant traits in Arabidopsis thaliana
Source: AoB Plants. 2015 May 8;7:plv049. doi: 10.1093/aobpla/plv049 (PMC4481546; doi:10.1093/aobpla/plv049)
Supplement: Additional Information [file supp_plv049_plv049supp.txt]

final <- read.csv("File 1.csv")

finalmeans <- do.call("rbind", by(final, final$Genotype, function(x) {data.frame(idGenotype=x$Genotype[1], idType=x$ID[1], Flowering_time=mean(x$LL..days., na.rm=T), LMA=mean(x$LMA..g.m2., na.rm=T), Ncontent=mean(x$Nm..g.g., na.rm=T), PN_by_DW=mean(x$Am..nmol.g.s.,na.rm=T),LDMC=mean(x$LDMC..g.g.,na.rm=T), veindensity=mean(x$VD..mm.mm.2.,na.rm=T))}))


summary(final$VD..mm.mm.2.)


boxplotdata <- function(data, category,yax=FALSE, label)
{
	thisdata <- subset(data,Type==category)
	thisdata$Genotype <- factor(thisdata$Genotype)
	
	oind <- order(as.numeric(by(thisdata$VD..mm.mm.2. , thisdata$Genotype, median)))
	thisdata$Genotype <- ordered(thisdata$Genotype, levels=levels(thisdata$Genotype)[oind])
	
	print(str(thisdata))
	
	boxplot(VD..mm.mm.2. ~Genotype,data=thisdata,varwidth=T,ylim=c(0,4.5),xaxt='n',yaxt='n',xlab=label)
	#axis(side=1, at=1:length(levels(thisdata$idGenotype)), labels=F)
	if (yax)
	{
	axis(side=2, at=0:5,labels=paste(0:5))
	
	}
	text(x=1:length(levels(thisdata$Genotype)),y=0,labels=levels(thisdata$Genotype),cex=1,srt=90,adj=0)
	
	
}


pdf(width=8,height=3,file='~/Desktop/figure4.pdf')
par(mfrow=c(1,4))
par(mar=c(2,0,0,0))
par(oma=c(1,4,1,1))
par(mgp=c(1,1,0))
boxplotdata(final, "WT",TRUE, label="Ecotypes")
boxplotdata(final, "mutant",label="Mutants")
boxplotdata(final, "NIL",label="NILs")
boxplotdata(final, "RIL",label="RILs")
mtext(expression(paste("Vein density (mm"^{-1},")")), side=2,outer=T,line=2,cex=0.75)
dev.off()


typetest <- function(data, type1, type2) # assumes that log10 VD is best
{
	return(t.test(log10(subset(data,Genotype==type1)$VD..mm.mm.2.), log10(subset(data,Genotype==type2)$VD..mm.mm.2.))$p.value)	
}

# QTL locus mutants
#	HUA2 gene
typetest(final, "hua 2-4", "Col-0")
#	CRY2 gene
typetest(final, "cry 2-1", "Col-4")
typetest(final, "fha-1", "Ler-0")

# auxin mutants
typetest(final, "axr1-12", "Col-0")
typetest(final, "axr1-3", "Col-0")

# NILs relative to their background
# 	EDI locus
typetest(final, "LCN 1-2.13", "Ler-0")
typetest(final, "LCN 1-2.5", "Ler-0")
typetest(final, "LCN 1-3", "Ler-0")
#	FHG locus
typetest(final, "LCN 5-7", "Ler-0")
typetest(final, "LCN 5-8", "Ler-0")

# are ecotypes different from each other
anova(lm(log10(VD..mm.mm.2.)~Genotype,data=subset(final,Type=="WT")))$Pr[[1]]

# are RILs significantly different from each other
anova(lm(log10(VD..mm.mm.2.)~Genotype,data=subset(final,Type=="RIL")))$Pr[[1]]


# power analysis
library(pwr)
pwr.t.test(d=-0.5,sig.level=0.05, power=0.9, type="two.sample")
meanvdshift <- mean(log10(subset(final, Genotype=="cry 2-1")$VD..mm.mm.2.)) - mean(log10(subset(final, Genotype=="Col-0")$VD..mm.mm.2.))
sdvdshift <- sqrt(var(log10(subset(final, Genotype =="cry 2-1")$VD..mm.mm.2.)) + var(log10(subset(final, Genotype=="Col-0")$VD..mm.mm.2.)))
effectsize <- abs(meanvdshift/sdvdshift)
pwr.t.test(d=effectsize,sig.level=0.05, power=0.9, type="two.sample")


traitstoplot <- c("Am..nmol.g.s.","LL..days.","LMA..g.m2.","Nm..g.g.","VD..mm.mm.2.","LDMC..g.g.")
labels <- list(expression(paste("A"[m], " (nmol g"^{-1}, " s"^{-1}, ")")), expression(paste("LL (d)")), expression(paste("LMA (g m"^{-2}, ")")), expression(paste("N"[m], " (%)")), expression(paste("VD (mm"^{-1}, ")")), expression(paste("LDMC (g g"^{-1},")")))


levels = unique(final$Type)

p = as.numeric(factor(final$Type, levels=levels))
pm = as.numeric(factor(levels, levels=levels))


library(smatr)
pdf(width=8,height=8,file='~/Desktop/figure2.pdf')
par(mfrow=c(length(traitstoplot),length(traitstoplot)))
par(mar=c(1,1,0,0))
par(oma=c(1,1,1,1))
par(mgp=c(2,0.1,0))
par(tcl=0.1)
for (i in 1:length(traitstoplot))
{
	for (j in 1:length(traitstoplot))
	{
		if (i==j)
		{
			plot(0,0,type='n',xaxt='n',yaxt='n', frame=F)
			text(0,0,labels[[i]],cex=1.4)
		}	
		else if (j > i)
		{
			plotax <- j==(i+1)
			xv <- log10(final[,traitstoplot[j]]) # consider log10
			yv <- log10(final[,traitstoplot[i]]) # consider log10
			
			xvm <- log10( tapply(final[,traitstoplot[j]],final[,"Genotype"], mean, na.rm=T) )
			yvm <- log10( tapply(final[,traitstoplot[i]],final[,"Genotype"], mean, na.rm=T) )

			
			plot(xv,yv,xaxt='n',yaxt='n',type='n',cex.axis=0.5)
			points(xv, yv,pch=p,cex=0.75,col="gray")
			points(xvm, yvm,pch=pm,cex=0.75,col="black")
			
			m_sma <- sma(yvm~xvm)
			pvalue <- m_sma$pval[[1]]
			r2value <- m_sma$r2[[1]]
			abline(coef(m_sma),col='black',lty=ifelse(pvalue < 0.05, 1, 2),lwd=2)
			
			if (plotax)
			{
				xvmin = 10^min(xv,na.rm=T)
				xvmax = 10^max(xv,na.rm=T)
				
				xaxvals = signif(seq(xvmin, xvmax,length.out=3),2)
				
				axis(side=1, at=log10(xaxvals),labels=paste(xaxvals),cex.axis=0.75)
				
				yvmin = 10^min(yv,na.rm=T)
				yvmax = 10^max(yv,na.rm=T)
				
				yaxvals = signif(seq(yvmin, yvmax,length.out=3),2)
				
				axis(side=2, at=log10(yaxvals),labels=paste(yaxvals),cex.axis=0.75)
			}
	
		}
		else
		{
			plot(0,0,type='n',xlim=c(0,1),ylim=c(0,1),xaxt='n',yaxt='n',frame=F)
			box(col="gray")
			
			plotax <- ifelse(j==(i+1),'s','n')
			xv <- log10(final[,traitstoplot[j]]) # consider log10
			yv <- log10(final[,traitstoplot[i]]) # consider log10
			
			xvm <- log10( tapply(final[,traitstoplot[j]],final[,"Genotype"], mean, na.rm=T) )
			yvm <- log10( tapply(final[,traitstoplot[i]],final[,"Genotype"], mean, na.rm=T) )

			
			m_sma <- sma(yvm~xvm)
			pvalue <- m_sma$pval[[1]]
			r2value <- m_sma$r2[[1]]

			termA <- substitute(R^2 == r2value, list(r2value=sprintf("%.2f",r2value))) 
			termB <- substitute(p == pvalue, list(pvalue=format(pvalue,2,trim=T))) 

			legend('center', legend = do.call("expression", list(termA, termB)), bg="#FFFFFFCC", cex = 1.3,box.col="#FFFFFFFF",inset=c(0.02,0.02)) 
		}
	}
}
dev.off()

table(p, final$Type)


# count up data
counts <- apply(xtabs(~Type+Genotype,data=final), 1, function(x) {round(data.frame(mean(x[x>0]), sd(x[x>0])),1)})
counts


# do structural equation modeling
library(lavaan)
# define function for summary
getpvalue <- function(model) { model@Fit@test[[1]]$pvalue }


# get log data
semdata <- finalmeans[,c("PN_by_DW","Flowering_time","LMA","Ncontent","veindensity","LDMC")]
names(semdata) <- c("Am","LL","LMA","Nm","VD","LDMC")
semdata_mean_log <- log10(semdata)


# MODEL OF FIGURE 1A in Shipley 2006
wright <-
'
	Am ~ LMA + Nm
	LL ~ LMA + Am
	
# zero residual covariances
	Nm ~~ 0*LL
	
# residual covariances
	Nm ~~ LMA
	
# residual variances
	Nm ~~ Nm
	Am ~~ Am
	LL ~~ LL

'
model.wright<-sem(wright,data=semdata_mean_log,likelihood="wishart")


# MODEL OF FIGURE 1B in Shipley 2006
meziane.shipley <-
'
	Nm ~ LMA
	Am ~ LMA + Nm
	LL ~ LMA

	
# zero residual covariances
	Nm ~~ 0*LL
	Am ~~ 0*LL


# residual variances
	Nm~~Nm
	LL~~LL
	Am~~Am
'
model.meziane.shipley<-sem(meziane.shipley,data=semdata_mean_log,likelihood="wishart")


# SHIPLEY 2006 MODEL
shipley<-'
# latent variable VcVw
	VcVw =~ -1*LDMC + start(1)*Am + start(-1)*LMA + start(-1)*LL+start(1)*Nm
# paths
	LL ~ start(-0.1)*Am
#residual variances
	LDMC~~LDMC
	Nm~~Nm
	LL~~LL
	Am~~Am
	LMA~~LMA
	VcVw ~~ VcVw
'
model.shipley<-sem(shipley,data=semdata_mean_log,likelihood="wishart")


# BLONDER 2011 MODEL
blonder<-'
# regressions
	Am ~ start(1)*VD
	LL ~ start(-1)*VD
	LMA ~ start(-1)*VD
	Nm ~ start(-1)*VD

# zero residual covariances
	Nm ~~ 0*LL
	LL ~~ 0*LMA
	Am ~~ 0*Nm
	Am ~~ 0*LMA
	LMA ~~ 0*Nm
	Am ~~ 0*LL

# residual variances
	Nm~~Nm
	LL~~LL
	Am~~Am
	LMA~~LMA
'
model.blonder<-sem(blonder,data=semdata_mean_log,likelihood="wishart")


# SUPPORTED BY THE DATA - UNKNOWN LATENT VARIABLE MODEL
# assume that all four variables have an unknown single cause
unknownlatent<-'
# latent variable
	latent =~ start(1)*Am + start(-1)*LMA + start(-1)*LL + start(1)*Nm 
	
# paths
# residual variances
	Nm~~Nm
	LL~~LL
	Am~~Am
	LMA~~LMA
	latent ~~ latent
'
model.unknownlatent<-sem(unknownlatent,data= semdata_mean_log,likelihood="wishart")


# SUPPORTED BY THE DATA - UNKNOWN LATENT VARIABLE MODEL
# assume that all four variables have an unknown single cause
unknownlatentplusvd<-'
# latent variable
	latent =~ start(1)*Am + start(-1)*LMA + start(-1)*LL + start(1)*Nm + start(1)*VD
	
# paths
# residual variances
	Nm~~Nm
	LL~~LL
	Am~~Am
	LMA~~LMA
	VD~~VD
	latent ~~ latent
'
model.unknownlatentplusvd<-sem(unknownlatentplusvd,data= semdata_mean_log,likelihood="wishart")


allmodels <- list(model.wright, model.meziane.shipley, model.shipley, model.blonder, model.unknownlatentplusvd)
allmodels.names <- list("a) Wright et al. (2004)", "b) Meziane and Shipley (2001)", "c) Shipley et al. (2006)","d) Blonder et al. (2011)", "e) Blonder et al. (2013)")

layoutvar <- function(varnames)
{
	result <- NULL
	
	for (i in 1:length(varnames))
	{
		varname <- varnames[i]
		pos <- c(0,0)
		if (varname=="Am")
		{
			pos <- cbind(-1,1)
		}
		if (varname=="LL")
		{
			pos <- cbind(-0.33,0.8)
		}
		if (varname=="LMA")
		{
			pos <- cbind(0.33,0.8)
		}
		if (varname=="Nm")
		{
			pos <- cbind(1,1)
		}
		if (varname=="VD")
		{
			pos <- cbind(0,-1)
		}
		if (varname=="LDMC")
		{
			pos <- cbind(0,-1)
		}
		if (varname=="VcVw")
		{
			pos <- cbind(0,0)
		}
		if (varname=="latent")
		{
			pos <- cbind(0,0)
		}
	
		result <- rbind(result, pos)
	
	}
	return(result)
}

drawmodel <- function(model, name)
{
	allpaths <- standardizedSolution(model)
	paths <- subset(allpaths, op!="~1" & lhs != rhs & est.std != 0)
	
	print(paths)
	
	variables <- unique(c(paths$lhs, paths$rhs))
	
	adj <- matrix(0, nrow=length(variables),ncol=length(variables), dimnames=list(variables, variables))
	adj_pv <- matrix(0, nrow=length(variables),ncol=length(variables), dimnames=list(variables, variables))
	adj_se <- matrix(0, nrow=length(variables),ncol=length(variables), dimnames=list(variables, variables))
	adj_show <- matrix(0, nrow=length(variables),ncol=length(variables), dimnames=list(variables, variables))

	latents <- NULL
	for (i in 1:nrow(paths))
	{
		if (paths$op[i] == "~")
		{
			adj[paths$rhs[i], paths$lhs[i] ] <- paths$est.std[i]
			adj_se[paths$rhs[i], paths$lhs[i] ] <- paths$se[i]
			adj_pv[paths$rhs[i], paths$lhs[i] ] <- paths$pvalue[i] + 1e-16
			
			adj_show[paths$rhs[i], paths$lhs[i] ] <- 1
		}
		else if (paths$op[i] =="=~")
		{
			adj[paths$lhs[i], paths$rhs[i] ] <- paths$est.std[i]
			latents <- c(latents, paths$lhs[i])
			adj_se[paths$lhs[i], paths$rhs[i] ] <- paths$se[i]
			adj_pv[paths$lhs[i], paths$rhs[i] ] <- paths$pvalue[i] + 1e-16
			
			adj_show[paths$rhs[i], paths$lhs[i] ] <- 1
		}
		else if (paths$op[i] == "~~")
		{
			adj[paths$rhs[i], paths$lhs[i] ] <- paths$est.std[i]
			adj[paths$lhs[i], paths$rhs[i] ] <- paths$est.std[i]
			
			adj_se[paths$rhs[i], paths$lhs[i] ] <- paths$se[i]
			adj_se[paths$lhs[i], paths$rhs[i] ] <- paths$se[i]
			
			adj_pv[paths$rhs[i], paths$lhs[i] ] <- paths$pvalue[i] + 1e-16
			adj_pv[paths$lhs[i], paths$rhs[i] ] <- paths$pvalue[i] + 1e-16
			
			adj_show[paths$rhs[i], paths$lhs[i] ] <- 1
			adj_show[paths$lhs[i], paths$rhs[i] ] <- 2
		}
		else
		{
			print("oops")
		}
		
	}
	
	adj_pv[is.na(adj_pv)] <- 1
	
	latents <- unique(latents)

	require(igraph)

	graphmodel <- graph.adjacency(adj, mode="directed",weighted=TRUE)
	graphmodel_se <- graph.adjacency(adj_se, mode="directed",weighted=TRUE)
	graphmodel_pv <- graph.adjacency(adj_pv, mode="directed",weighted=TRUE)
	graphmodel_show <- graph.adjacency(adj_show, mode="directed",weighted=TRUE)


	print(E(graphmodel))
	print(E(graphmodel_se))

	plot(graphmodel,vertex.label=V(graphmodel)$name,layout=layoutvar(V(graphmodel)$name),vertex.shape=ifelse(V(graphmodel)$name %in% latents, "circle", "none"),vertex.color=NA,vertex.size=40,vertex.size2=20,vertex.frame.color='black',vertex.label.color='black',edge.lty=ifelse(is.na(E(graphmodel)$weight),0,ifelse(E(graphmodel)$weight > 0, 1,2)),edge.arrow.size=0.5,edge.label.cex=0.75,
	
		edge.label=ifelse(E(graphmodel_show)$weight == 1,paste("\n",ifelse(is.na(E(graphmodel)$weight),"",sprintf('%.2f\n(%.2f)%s',E(graphmodel)$weight, E(graphmodel_se)$weight, ifelse( E(graphmodel_pv)$weight < 0.05 ,"*","") ))),"")
		
		
		
		,edge.label.color='black',vertex.label.family='sans',edge.label.family='sans')
		
		
	title(main=name,cex.sub=0.5)
	legend('bottomleft',sprintf('df= %d, p=%.2f', model@Fit@test[[1]]$df, getpvalue(model)),bty='n',cex=0.8)
	
	r2vals <- inspect(model,"r2")
	for (i in 1:length(r2vals))
	{
		r2 = r2vals[i]
		whichvar <- names(r2vals)[i]
		whichpos = layoutvar(whichvar)
		if (!is.na(r2))
		{
			text(whichpos[1,1], whichpos[1,2]-0.1, sprintf("%d %%",round(100*r2)),cex=0.75)
		}
		
	}
	box(which='plot')

}

pdf(width=8,height=12,file='~/Desktop/figure3.pdf')
par(mfrow=c(3,2))
par(mar=c(1,1,1,1))
par(oma=c(0,1,1,1))
for (i in 1:length(allmodels))
{ drawmodel(allmodels[[i]], allmodels.names[[i]]) }
dev.off()

# AIC difference in unrejected models
AIC(model.unknownlatentplusvd) - AIC(model.wright)
