# Supplementary material for: Testing models for the leaf economics spectrum with leaf and whole-plant traits in Arabidopsis thaliana
Source: AoB Plants. 2015 May 8;7:plv049. doi: 10.1093/aobpla/plv049 (PMC4481546; doi:10.1093/aobpla/plv049)
Supplement: Additional Information [file supp_plv049_plv049supp_table.csv]

Type	ID	Genotype	LL (days)	LMA (g/m2)	Nm (g/g)	Am (nmol/g/s)	VD (mm/mm^2)	LDMC (g/g)
mutant	793	axr1-12	56	35.6043119	3.885869155	0.06831015	2.3	0.150752621197965
mutant	817	axr1-12	56	39.32197307	3.111046658	0.03443025	2.38	0.196303633673546
mutant	921	axr1-12	47	29.79706145	NA	0.089951359	2.15	0.139498682845055
mutant	924	axr1-12	56	41.44767688	NA	0.045344243	2.48	0.1845340811044
mutant	963	axr1-12	56	43.43775734	3.869129728	0.038774476	2.24	0.193846566044476
mutant	993	axr1-12	47	30.0435284	NA	0.082168711	2.22	0.135490622563303
mutant	996	axr1-12	52	38.15243933	NA	0.041763689	2.52	0.179416250872521
mutant	820	axr1-3	67	42.3417438	NA	0.045514256	2.48	0.171996000340397
mutant	824	axr1-3	63	51.80296874	NA	0.034880279	3.13	0.191614668490774
mutant	867	axr1-3	64	41.6864059	NA	0.041112645	2.11	0.158928887801503
mutant	933	axr1-3	59	38.66677389	3.727179444	0.067577602	2.62	0.170043209397397
mutant	979	axr1-3	60	42.05047489	3.445156421	0.059852165	2.44	0.163213328226733
mutant	989	axr1-3	58	37.80583914	3.665379406	0.070173293	2.25	0.157054232539524
mutant	827	cry 2-1	59	47.52463614	3.686895356	0.047140247	3.04	0.182640210674523
mutant	838	cry 2-1	63	40.16649829	NA	0.060411025	2.7	0.153622582816816
mutant	853	cry 2-1	59	45.9335335	NA	0.044952162	2.72	0.175485113996055
mutant	857	cry 2-1	56	40.5956322	NA	0.065790003	2.02	0.159391421850758
mutant	868	cry 2-1	59	40.99620969	NA	0.057867538	2.58	0.158154226767688
mutant	888	cry 2-1	57	41.16829986	NA	0.05419864	2.6	0.161304265222761
mutant	922	cry 2-1	56	NA	NA	0.055329984	2.23	0.145312430011198
mutant	947	cry 2-1	60	37.26300947	4.26391295	0.068561622	2.15	0.134352389282023
mutant	960	cry 2-1	56	36.84293426	4.172214387	0.064390974	2.66	0.146813491426302
mutant	978	cry 2-1	58	41.90754248	NA	0.057082918	2.33	0.155338301043219
mutant	806	fha-1	62	33.07585808	NA	0.057147353	3.23	0.167471863848477
mutant	900	fha-1	57	42.44210724	4.446184052	0.080839809	2.75	0.143767150137201
mutant	919	fha-1	62	31.99688494	3.613228496	0.063541815	2.78	0.154957639981235
mutant	973	fha-1	59	42.99623672	4.01263172	0.065733859	2.68	0.147151367038338
mutant	757	hua 2-4	50	30.24495765	NA	0.117890169	2.71	NA
mutant	766	hua 2-4	50	32.55876332	5.53052169	0.109758417	2.6	0.115303725248909
mutant	773	hua 2-4	46	33.98570232	NA	0.111925234	2.78	0.108727209383347
mutant	822	hua 2-4	46	30.15053427	NA	0.110031532	2.67	0.111723052714398
mutant	832	hua 2-4	47	29.97671949	5.42371831	0.120847094	2.58	0.103554039029253
mutant	927	hua 2-4	46	27.98701897	NA	0.132001587	2.62	0.108458749744506
mutant	943	hua 2-4	47	31.97188647	5.685826912	0.123361662	2.72	0.114387556707712
mutant	990	hua 2-4	46	30.55544648	NA	0.105975024	2.26	0.109240684546973
NIL	791	LCN 1-2.13	56	36.72925154	NA	0.087677401	3.3	0.145022472490572
NIL	835	LCN 1-2.13	56	39.6112739	NA	0.061502295	3.93	0.128699021883289
NIL	937	LCN 1-2.13	51	37.12192699	NA	0.096671664	2.63	0.13973088389332
NIL	961	LCN 1-2.13	52	38.04801822	4.828322879	0.079407934	2.76	0.137275220969217
NIL	998	LCN 1-2.13	56	38.02901678	NA	0.096483419	3.08	0.13776926025297
NIL	1008	LCN 1-2.13	50	41.88987675	NA	0.085711652	2.83	0.146178033989668
NIL	794	LCN 1-2.5	38	23.07622832	4.560977954	0.208444444	3.46	0.0904926823818568
NIL	816	LCN 1-2.5	38	25.87255013	4.541241863	0.179364706	2.99	0.0961973743775464
NIL	870	LCN 1-2.5	35	17.68398489	NA	0.174593407	3.19	0.102115244347192
NIL	894	LCN 1-2.5	36	15.11587079	NA	0.112583942	2.81	0.096126859388156
NIL	897	LCN 1-2.5	35	17.02709893	NA	0.1255	3.15	0.0962052378407269
NIL	902	LCN 1-2.5	42	22.43520767	4.907970394	0.152049383	2.96	0.0918471482027441
NIL	772	LCN 1-3	35	16.81442984	4.996602773	0.124786885	3.39	0.0952976097484768
NIL	779	LCN 1-3	38	24.52225167	NA	0.204457143	3.34	0.0941366325981711
NIL	802	LCN 1-3	36	16.29147726	NA	0.18659375	3.46	0.0986436498150432
NIL	811	LCN 1-3	36	17.76477534	NA	0.182976744	2.74	0.097856265076692
NIL	952	LCN 1-3	38	24.41572968	NA	0.185370166	3.25	0.090722269560423
NIL	959	LCN 1-3	32	15.60447134	NA	0.17535	3.49	0.0896057347670251
NIL	964	LCN 1-3	36	26.54319395	NA	0.161663717	3.47	0.0959415860078112
NIL	786	LCN 5-7	56	51.17237688	3.574228267	0.056517362	2.66	0.160153878336114
NIL	810	LCN 5-7	57	51.91298865	3.629083515	0.055809901	3.32	0.150219600413365
NIL	819	LCN 5-7	56	47.72718947	NA	0.062462547	4.18	0.145885246281989
NIL	833	LCN 5-7	56	48.53936904	3.42168254	0.054994009	3.24	0.14771939939211
NIL	861	LCN 5-7	56	39.59968339	NA	0.065068871	3.38	0.122433763813074
NIL	908	LCN 5-7	64	46.98775956	NA	0.062662376	2.84	0.134716446960984
NIL	912	LCN 5-7	56	40.63477916	NA	0.067143766	2.75	0.128300859663846
NIL	760	LCN 5-8	58	42.15178411	4.654301447	0.088402911	3.37	0.149594983015417
NIL	775	LCN 5-8	51	36.76431452	NA	0.079086758	2.48	0.132738143992137
NIL	896	LCN 5-8	51	35.15644505	NA	0.098836596	2.16	0.131166347992352
NIL	914	LCN 5-8	65	31.18379396	NA	0.107897606	1.85	0.109691579943236
NIL	928	LCN 5-8	48	35.91102049	NA	0.092364293	2.23	0.12876085298071
NIL	950	LCN 5-8	56	32.45530569	NA	0.061107598	2.24	0.127003659207927
RIL	907	109	42	27.16993868	NA	0.170926316	2.9	0.0911927045836333
RIL	918	109	42	28.01502146	6.15414333	0.185534884	2.73	0.0881255892117883
RIL	941	109	42	23.38449306	NA	0.185350358	2.76	0.0835240869836645
RIL	942	109	42	28.82376965	NA	NA	2.69	0.0620126090108297
RIL	992	109	42	24.54862211	NA	0.195072626	2.69	0.089279034389885
RIL	852	111	56	49.05138778	1.998279037	0.054586488	2.83	0.171619553334375
RIL	856	111	56	52.72496898	1.998279037	0.059419018	2.58	0.167581134718655
RIL	878	111	56	42.79402466	1.998279037	0.057753947	3.31	0.153601045098262
RIL	905	111	56	49.28754501	1.998279037	0.0611003	2.65	0.165008410214588
RIL	917	111	56	49.61338321	1.998279037	0.054961748	3.91	0.17564312087646
RIL	782	114	59	46.64111325	1.896891526	0.0667952	2.48	0.150804011155284
RIL	789	114	56	49.25671316	1.896891526	0.075413624	2.35	0.159138559708295
RIL	854	114	50	42.92052133	1.896891526	0.078953543	2.21	0.146109016112444
RIL	956	114	58	26.69187204	1.896891526	NA	2.9	0.162774777038061
RIL	976	114	50	43.42202175	1.896891526	0.092071587	2.57	0.149516735278325
RIL	798	144	51	46.51187209	5.823715194	0.070760823	1.94	0.145801425346377
RIL	818	144	46	32.27478125	NA	0.142972136	2.32	0.102661899086214
RIL	826	144	48	32.56232399	NA	0.137441346	2.53	0.0949957947855341
RIL	911	144	57	42.58856502	NA	0.099123347	2.78	0.138012971359697
RIL	821	148	51	36.20403584	5.806688125	0.101810091	2.33	0.109249533399887
RIL	836	148	50	34.90376651	5.806688125	0.08578109	2.66	0.118431983385254
RIL	895	148	46	33.12095829	5.806688125	0.13593985	2.88	0.1033721950608
RIL	991	148	50	35.09530947	5.806688125	0.115867148	3.43	0.108662425479134
RIL	995	148	52	33.22275142	5.806688125	0.11356974	3.1	0.11535171986365
RIL	767	155	48	34.03161319	5.257169841	0.139603817	2.44	0.110033533356866
RIL	814	155	46	33.12538216	NA	0.151732551	2.64	0.109150736847496
RIL	842	155	42	28.11823843	NA	0.175581565	2.92	0.0985136474191514
RIL	848	155	42	30.19237741	NA	0.160962343	3.01	0.101964269842681
RIL	935	155	42	35.50784378	NA	0.168089888	3.02	0.0974905397331209
RIL	966	155	42	28.59979057	NA	0.165240848	2.74	0.100778655896231
RIL	778	17	56	38.797438	4.446719957	0.111018484	2.46	0.122684727189712
RIL	874	17	46	40.835975	NA	0.107227006	2.16	0.132961421744108
RIL	876	17	48	34.80549794	NA	0.12844637	1.89	0.105210529895925
RIL	931	17	46	39.91024872	NA	0.11220274	2.49	0.127431114649105
RIL	968	17	50	37.35722594	NA	0.117942603	2.5	0.112008476991024
RIL	803	21	42	29.04535528	NA	0.156923797	1.92	0.10558341380554
RIL	862	21	42	24.79441107	NA	0.16479845	2.25	0.0860458911419424
RIL	892	21	42	28.85050237	5.133338887	0.138049611	2.33	0.106534017306596
RIL	915	21	42	25.81027639	NA	0.164587156	2.26	0.0996174585144857
RIL	975	21	44	28.25645352	NA	0.14905462	1.88	0.111551352645439
RIL	1005	21	42	26.58460809	NA	0.141218897	2.2	0.102575800544999
RIL	799	23	67	65.46331047	1.24018702	0.034823549	3.02	0.183249239302084
RIL	855	23	64	64.69443212	1.24018702	0.045211752	2.26	0.172700442695524
RIL	863	23	57	58.82966262	1.24018702	0.045260768	3.4	0.170709101939021
RIL	1001	23	56	33.23237653	1.24018702	0.126716695	2.59	0.105361150785554
RIL	864	24	32	14.55583897	NA	0.25902521	3.16	0.0868169548405924
RIL	885	24	32	15.80024846	5.318426392	0.262528302	3.43	0.0895194662612955
RIL	913	24	30	17.72781065	NA	0.2219375	2.87	0.101289863100419
RIL	957	24	38	16.20238772	NA	0.239489362	3.22	0.0973891421467054
RIL	982	24	30	15.7722245	NA	0.222709677	3.48	0.100999131190269
RIL	997	24	32	15.31799125	NA	0.241507692	2.94	0.0882492702464191
RIL	768	30	65	69.36609471	NA	0.047504658	2.42	0.196415680770002
RIL	834	30	60	63.29567203	NA	0.050877222	2.16	0.180104768857408
RIL	865	30	64	57.10931359	NA	0.048122589	1.83	0.176200584697317
RIL	936	30	56	53.19465224	3.224033162	0.029121535	2.44	0.207120643431635
RIL	965	30	58	65.44805244	NA	0.023742741	2.53	0.23917714884696
RIL	986	30	59	60.73151605	NA	0.053944148	3.16	0.197593374287648
RIL	762	40	42	37.33135119	NA	0.123094616	2.84	0.126646805693479
RIL	781	40	36	31.57578188	4.666672808	0.207428571	3.75	0.117213663764233
RIL	808	40	38	31.48195546	NA	0.13356	3.75	0.112422709387296
RIL	881	40	32	14.14295025	NA	0.180054795	3.84	0.116408866209536
RIL	923	40	38	29.9528587	NA	0.209126761	3.18	0.119397965189607
RIL	970	40	32	17.30987982	NA	0.195433333	3.46	0.110568506403759
RIL	809	44	56	41.50848828	4.607220256	0.064217233	2.32	0.152360864040661
RIL	847	44	52	35.51349217	NA	0.082940195	2.44	0.12628368637019
RIL	910	44	52	37.35496017	NA	0.071659252	2.94	0.138239054983864
RIL	926	44	52	34.38826275	NA	0.08377645	2.64	0.128594054264572
RIL	1003	44	52	37.84750125	NA	0.074164249	2.68	0.137819111834457
RIL	788	74	36	NA	NA	0.166097087	2.7	0.0923932543954073
RIL	839	74	36	17.98404826	NA	0.139493671	3.21	0.0990781965259924
RIL	851	74	38	14.61978494	NA	0.188331606	3.14	0.0973862145524271
RIL	974	74	32	15.86189323	NA	0.2276	3.51	0.0901063254640476
RIL	984	74	35	18.1921687	5.465213831	0.203544715	3.09	0.0954894806303858
RIL	1002	74	35	17.73700306	NA	0.208405797	3.17	0.0947086679019971
RIL	777	84	42	21.96360671	NA	0.143224385	2.43	0.0801471670345843
RIL	787	84	38	30.16174251	NA	0.140904632	3.18	0.108792316357384
RIL	844	84	36	NA	NA	0.197353846	3.17	0.0892213719501733
RIL	906	84	35	14.56752237	5.504073813	0.155630058	2.65	0.0808071371852959
RIL	916	84	38	25.98040435	NA	0.185557522	2.78	0.101591297311876
RIL	980	84	35	16.05830001	NA	0.166107527	2.86	0.0906830481205207
RIL	758	94	32	15.37728393	5.532016361	0.147885714	3.49	0.0936956230758935
RIL	763	94	32	16.2881774	NA	0.198388489	3.04	0.0982818355370148
RIL	889	94	32	15.12202717	NA	0.22368	3.35	0.0963168438896594
RIL	899	94	30	15.52926262	NA	0.172054795	3.11	0.0972555289102052
RIL	920	94	32	15.09501265	NA	0.182918919	3.33	0.0941715449223721
RIL	958	94	30	15.65030178	NA	0.171162791	2.51	0.0919491072383193
WT	800	Col-0	57	39.85949414	NA	0.066679461	2.67	0.147142211679657
WT	825	Col-0	57	38.76594595	NA	0.067945163	2.85	0.143919295507747
WT	872	Col-0	59	33.98423348	NA	0.096592166	3.26	0.121839899183606
WT	901	Col-0	51	38.11396932	4.008094224	0.069306639	2.46	0.145077399380805
WT	929	Col-0	50	40.12090697	4.162224381	0.070630549	2.55	0.146650865450418
WT	967	Col-0	52	37.8859221	NA	0.077028842	2.62	0.134584707008402
WT	972	Col-0	56	36.36593634	3.635749229	0.069032352	2.65	0.135526238178565
WT	761	Col-4	51	43.353176	NA	0.062004435	2.8	0.16148558886386
WT	774	Col-4	50	37.27996419	NA	0.072290588	2.63	0.138012596453716
WT	805	Col-4	50	36.38369845	NA	0.07836021	2.39	0.134487034448007
WT	877	Col-4	56	NA	5.323720621	0.053974148	2.74	0.128736583235652
WT	932	Col-4	50	42.97075906	NA	0.056398999	2.8	0.153775540420492
WT	771	Cvi-0	50	41.14062808	NA	0.079438873	2.53	0.107906505585837
WT	776	Cvi-0	48	37.72114501	4.709719679	0.116387582	2.1	0.111517293694217
WT	795	Cvi-0	46	35.88612382	NA	0.132900155	2.43	0.110908381529423
WT	812	Cvi-0	47	33.43511551	NA	0.140405503	2.57	0.101849917030299
WT	815	Cvi-0	56	53.42014819	NA	0.055478228	2.34	0.155475952323467
WT	837	Cvi-0	48	34.80361413	NA	0.117013114	2.26	0.100457971482089
WT	898	Cvi-0	44	31.78430989	NA	0.189580739	2.34	0.097708375583046
WT	951	Cvi-0	46	35.0519315	NA	0.12102254	2.13	0.111608786354154
WT	955	Cvi-0	46	33.77745089	NA	0.124181913	2.17	0.106521593870415
WT	1004	Cvi-0	44	33.18110873	NA	0.144798878	2.46	0.107731629392971
WT	1007	Cvi-0	42	28.37872403	NA	0.153172119	2.73	NA
WT	1007	Cvi-0	42	28.37872403	NA	0.153172119	2.73	0.104776809002161
WT	780	Ler-0	51	39.32544793	NA	0.087000674	2.29	0.131754606675054
WT	792	Ler-0	51	37.36269477	NA	0.088936802	2.65	0.126577783966303
WT	823	Ler-0	50	35.58858133	NA	0.095254015	2.69	0.116071676044236
WT	830	Ler-0	50	40.82636962	3.437337066	0.08362873	2.53	0.139686944535133
WT	860	Ler-0	48	37.82048166	NA	0.091977961	2.39	0.125403315267345
WT	938	Ler-0	52	40.76571497	NA	0.092352551	2.54	0.139981447124304
WT	946	Ler-0	50	38.84771043	3.529765708	0.094444746	2.34	0.132653796282956
WT	962	Ler-0	50	37.72488948	3.705069139	0.095276525	2.05	0.13138936535163
WT	994	Ler-0	50	35.31755714	NA	0.111173621	2.32	0.118803300284268
WT	999	Ler-0	51	36.66186585	NA	0.093412781	2.5	0.125889477668433
WT	796	Ler-2	50	38.25917481	NA	0.109089305	2.12	0.121245878263969
WT	846	Ler-2	47	37.76343368	NA	0.09441035	2.36	0.123703936749378
WT	859	Ler-2	48	36.36145144	NA	0.093857898	2.5	0.11675179103966
WT	873	Ler-2	48	35.57529911	NA	0.109003685	2.48	0.118693327995136
WT	875	Ler-2	50	34.03085392	4.190142561	0.102519308	2.32	0.11871355979261
WT	880	Ler-2	46	38.15162842	NA	0.10439393	2.5	0.137277953062195
WT	954	Ler-2	50	NA	NA	0.105903508	1.9	0.116992313721176
WT	977	Ler-2	46	39.30925227	NA	0.100785515	2.12	0.13660710225981
WT	985	Ler-2	51	38.13520387	NA	0.08788906	2.2	0.134703196347032
WT	987	Ler-2	51	35.36088162	NA	0.106754802	2.49	0.130584192439863
WT	988	Ler-2	51	41.21512014	NA	0.075911137	2.02	0.148955300880716
WT	1006	Ler-2	50	37.10046911	NA	0.090306501	2.49	NA
